# Supplementary material for: Optimal policy for attention-modulated decisions explains human fixation behavior
Source: eLife. 2021 Mar 26;10:e63436. doi: 10.7554/eLife.63436 (PMC8064754; doi:10.7554/eLife.63436)
Supplement: Source data 1. [file elife-63436-data1.zip]

Archive with 1 entries (1 files):
- behavdata_readme.txt
