# Supplementary material for: Optimal policy for attention-modulated decisions explains human fixation behavior
Source: eLife. 2021 Mar 26;10:e63436. doi: 10.7554/eLife.63436 (PMC8064754; doi:10.7554/eLife.63436)
Supplement: Source data 1. [file elife-63436-data1.zip › behavdata_readme.txt]

Description of data structure fields in dstruct_real

- trialnum: trial number (100 total trials, but some trials removed if no fixations occurred within 40ms at beginning or end of the trial per Krajbich et al., (2010))
- fixdur: fixation duration [s] per each item fixation
- fixitem: fixated item (item 1 or item 2)
- itemval: value associated with each item (column number corresponds to item number)
- choice: chosen item at end of trial
- rt: response time [s]
- tItem: total fixation time [s] spent on either item
